# Supplementary material for: Venomous snakes elicit stronger fear than nonvenomous ones: Psychophysiological response to snake images
Source: PLoS One. 2020 Aug 19;15(8):e0236999. doi: 10.1371/journal.pone.0236999 (PMC7437868; doi:10.1371/journal.pone.0236999)
Supplement: S1 Table — The columns D and E show mean ratings of fear and disgust based on self-reported answers by 112 respondents. (XLSX) [file pone.0236999.s001.xlsx]

## Sheet: Sheet2
S1 Table. List of species and picture sources used in the study as visual stimuli. The columns D and E show mean ratings of fear and disgust based on self-reported answers by 112 respondents.
Category	Latin name	English name	Subfamily	Mean fear rating	Mean disgust rating	Author	Source
disgust	Afrotyphlops bibronii	Bibron's blind snake	Typhlopinae	4	5.01786	Tyrone Ping	https://www.flickr.com/photos/tyroneping/6555685613
disgust	Anilios diversus	Northern blind snake	Typhlopinae	3.02703	4.58929	Stewart Macdonald	https://www.flickr.com/photos/smacdonald/5718363930/
disgust	Austrotyphlops pinguis	Rotund blind snake	Typhlopinae	3.23423	4.64286	Jordan Vos	http://www.australianreptileguide.com/rotund_blind_snake
disgust	Anilios wiedii	Brown-snouted blind snake	Typhlopinae	3.65766	4.49107	Alexandre Roux	https://www.flickr.com/photos/30142279@N07/13759144183/in/photolist-mXRdcR-mXT4hU-Q48cuN-vqVv9A-vqVHFj
fear	Atheris squamigera	Variable bush viper	Viperinae	5.43243	3.32143	DeChevalier	https://www.flickr.com/photos/93600693@N06/8510700852
fear	Azemiops feae	Fea's viper	Azemiopinae	5.37838	3.49107	Tom Charlton	https://calphotos.berkeley.edu/cgi/img_query?enlarge=0000+0000+0111+0944
fear	Bitis gabonica	Gaboon viper	Viperinae	5.63063	4.02679	Raja Kumar	http://www.echitabplusicp.org/training/african-snakes/bitis_gabonica_east_african_gaboon_viper
fear	Bitis nasicornis	Rhinoceros viper	Viperinae	5.4955	3.91071	Klaus Rudloff	http://www.biolib.cz/cz/image/id259566/
fear	Cerasters vipera	Sahara sand viper	Viperinae	5.75676	4.01786	Aviad Bar	https://www.flickr.com/photos/aviadbar/2616592532/in/photolist-4ZdHNm-9wQ2ai-9czhQa-bZe8tm-nmPo4m-Jv9RkC-7VR5oi-dbaukY-dgvVkN-kfmGCa-5tLTU9-kfmbSa-a92Soy-a5u7p3-dgvVnu-dgvSLh-kfood1-8Esn46-dgvQQe-f3nooh-dbaupS-oyft96-cDyVG7-dqeQ5S-bmEmvo-nL4W9q-kfmJra-gQamph-8d58QS-kfm91P-8d1Qjc-dgvVjj-cDyRpd-c71gNq-cDyLWh-cDyT25-7ZNfD7-cDyY4y-owuJwM-cDyRdd-dbauo5-cDyQA9-cDyR3o-7ZNgHs-nmuwPU-k9XdJ1-npwWQR-cDyVbU-…
fear	Crotalus adamanteus	Eastern diamondback rattlesnake	Crotalinae	6.07207	3.94643	Pierson Hill	https://www.flickr.com/photos/nclarkii/3115280021/in/album-72157626410260481/
disgust	Cubatyphlops biminiensis	Bahamian slender blind snake	Typhlopinae	3.11712	4.5	Jason Folt	https://www.flickr.com/photos/105889847@N03/13530942114/in/photolist-mBFBFq-mBEuK2
fear	Echis carinatus multisquamata	Multiscale saw-scaled viper	Viperinae	5.40541	3.90179	Jeff Whitlock	http://www.theonlinezoo.com/img/04/toz04066l.jpg
fear	Echis carinatus sochureki	Sochurek's saw-scaled viper	Viperinae	5.55856	3.85714	Vijee Venkatraman	http://vijeejournalist.com/wp-content/uploads/2012/05/Echis-carinatus-sochureki-Chhattagharh-20-02-11-DSC_1287-copy.jpg
disgust	Charina bottae	Northern rubber boa	Charininae	4.77477	5.1875	Gary Nafis	http://www.californiaherps.com/snakes/images/cbbottaemp406rh.jpg
disgust	Indotyphlops braminus	Brahminy blind snake	Typhlopinae	3.5045	4.60714	Alexandre Roux	https://www.flickr.com/photos/30142279@N07/13462768075
disgust	Indotyphlops lazelli	Hong Kong blind snake	Typhlopinae	3.35135	4.57143	Kuno Mejina	http://hkplants.com/forum.php?mod=viewthread&tid=38694&extra=page%3D1&ordertype=1&mobile=2
fear	Protobothrops jerdonii	Jerdon’s pitviper	Crotalinae	5.53153	3.64286	Theodore Black	https://www.theodoreblackphotography.com/
fear	Vipera orlovi	Orlov's viper	Viperinae	5.6036	3.65179	Venom Tales	https://www.flickr.com/photos/venomtales/15182257023/
disgust	Xenotyphlops grandidieri	Madagascar blind snake	Xenotyphlopinae	3.21622	4.33036	Michael Cravens	https://www.flickr.com/photos/137489154@N02/22803820770/
disgust	Xerotyphlops vermicularis	Eurasian blind snake	Typhlopinae	3.03604	4.72321	Mehmet Zülfü Yildiz	http://www.turkherptil.org/gozlemDetay.asp?UyeId=376&BilgiId=8894
